# Supplementary material for: Thermal-Robust Phenoxyimine Titanium Catalysts Bearing Bulky Sidearms for High Temperature Ethylene Homo-/Co- Polymerizations
Source: Polymers (Basel). 2024 Mar 25;16(7):902. doi: 10.3390/polym16070902 (PMC11013879; doi:10.3390/polym16070902)
Supplement: Supplementary file 1 [file polymers-16-00902-s001.zip]

Archive with 1 entries (1 files):
- polymers-2845306-supplementary.pdf
